# Supplementary material for: Searching for EGF Fragments Recreating the Outer Sphere of the Growth Factor Involved in Receptor Interactions
Source: Int J Mol Sci. 2024 Jan 25;25(3):1470. doi: 10.3390/ijms25031470 (PMC10855902; doi:10.3390/ijms25031470)
Supplement: Supplementary file 1 [file ijms-25-01470-s001.zip]

Archive with 1 entries (1 files):
- ijms-2795965-supplementary.pdf
